# Supplementary material for: Unveiling the multifaceted potential of Pseudomonas khavaziana strain SR9: a promising biocontrol agent for wheat crown rot
Source: Microbiol Spectr. 2024 Aug 20;12(10):e00712-24. doi: 10.1128/spectrum.00712-24 (PMC11448100; doi:10.1128/spectrum.00712-24)
Supplement: Supplemental material — Comparison of ANI and Dddh among strain SR9 and standard strains of Pseudomonas genus. [file spectrum.00712-24-s0002.xlsx]

## Sheet: S1.Comparison of ANI and dDDH 
Sup Data 1. Comparison of ANI and Dddh among strain SR9 and standard strains of Pseudomonas genus.
Query Strain	Reference Strain	Accession number	Value of ANI	Value of dDDH
SR9	SR9	GCA_036704165.1	100	100
SR9	Pseudomonas khavaziana SWRI124	GCA_019145205.1	97.711	79.2
SR9	Pseudomonas synxantha NCTC 10696	GCA_901482615.1	95.3659	62.4
SR9	Pseudomonas libanensis DSM 17149	GCA_001439685.1	94.7942	59
SR9	Pseudomonas haemolytica DSM 108987	GCA_009659625.1	91.1035	42.9
SR9	Pseudomonas salmasensis SWRI126	GCA_014268375.2	89.8717	38.2
SR9	Pseudomonas paralactis DSM29164	GCA_001439735.1	89.8359	38.5
SR9	Pseudomonas lactis DSM 29167	GCA_001439845.1	89.7889	37.9
SR9	Pseudomonas paracarnis V5 DAB 2 5	GCA_904063055.1	89.7417	37.9
SR9	Pseudomonas orientalis LMG23660	GCA_900105795.1	88.1489	34.5
SR9	Pseudomonas marginalis DSM13124	GCA_007858155.1	87.9578	33.6
SR9	Pseudomonas grimontii DSM 17515	GCA_900101085.1	87.9398	33.9
SR9	Pseudomonas paraveronii V3 K 3 5	GCA_963681945.1	87.7607	33.4
SR9	Pseudomonas pergaminensis 1008	GCA_024112395.2	87.7459	32.8
SR9	Pseudomonas azotoformans DSM 18862	GCA_001983205.1	87.7133	32.8
SR9	Pseudomonas aylmerensis S1E40	GCA_001702265.1	87.7113	33
SR9	Pseudomonas extremorientalis LMG 19695	GCA_900104365.1	87.692	33
SR9	Pseudomonas fildesensis KG01	GCA_001050345.1	87.6754	33.5
SR9	Pseudomonas petroselini MAFF311094	GCA_021166635.1	87.6148	33
SR9	Pseudomonas veronii DSM 11331	GCA_001439695.1	87.5741	33.3
SR9	Pseudomonas salomonii ICMP14252	GCA_900107155.1	87.526	32.5
SR9	Pseudomonas lurida LMG21995	GCA_002563895.1	87.516	32.5
SR9	Pseudomonas edaphica RD25	GCA_005863185.1	87.5122	33.1
SR9	Pseudomonas allii MAFF 301514	GCA_013392005.1	87.4981	32.9
SR9	Pseudomonas cyclaminis MAFF 301449	GCA_015163715.1	87.4778	33.1
SR9	Pseudomonas fluorescens ATCC 13525	GCA_900215245.1	87.4461	32.3
SR9	Pseudomonas nabeulensis E10B	GCA_004682045.1	87.4142	31.9
SR9	Pseudomonas veronii subsp inensis JCM 11828	GCA_039522465.1	87.4091	32.8
SR9	Pseudomonas tritici SWRI145	GCA_014268275.3	87.4088	32.5
SR9	Pseudomonas asgharzadehiana SWRI132	GCA_019139815.1	87.4014	32.8
SR9	Pseudomonas extremaustralis DSM 17835	GCA_900102035.1	87.3522	32.9
SR9	Pseudomonas kairouanensis KC12	GCA_004682055.1	87.3493	32.1
SR9	Pseudomonas cedrina LMG 23661	GCA_900104915.1	87.3484	32.3
SR9	Pseudomonas antarctica CMS 35	GCA_010634845.1	87.3461	32.4
SR9	Pseudomonas simiae CCUG 50988	GCA_900111895.1	87.345	32.2
SR9	Pseudomonas azadiae SWRI103	GCA_019145355.1	87.3264	32.2
SR9	Pseudomonas lactucae MAFF 301380	GCA_016937615.1	87.2874	32.8
SR9	Pseudomonas cedrina subsp cedrina DSM 17516	GCA_001983175.1	87.2505	32.2
SR9	Pseudomonas tolaasii NCPPB 2192	GCA_002813445.1	87.2368	32
SR9	Pseudomonas cremoris WS 5106	GCA_014230465.1	87.2003	32.2
SR9	Pseudomonas sivasensis P7	GCA_013778505.1	87.1548	32.1
SR9	Pseudomonas pisciculturae P115	GCA_015461805.1	87.0958	31.7
SR9	Pseudomonas trivialis LMG 21464	GCA_900104885.1	87.0141	32.2
SR9	Pseudomonas cedrina subsp fulgida LMG 21467	GCA_016937595.1	86.9631	32.9
SR9	Pseudomonas poae LMG21465	GCA_900103965.1	86.8112	31.9
SR9	Pseudomonas quebecensis S1Bt42	GCA_026410085.1	86.7597	31.1
SR9	Pseudomonas rhodesiae LMG17764	GCA_900105575.1	86.6695	31
SR9	Pseudomonas kitaguniensis MAFF212408	GCA_009296165.1	86.5108	31.2
SR9	Pseudomonas yamanorum LMG 27247	GCA_900105735.1	86.2203	29.6
SR9	Pseudomonas shahriarae SWRI52	GCA_014268455.2	86.0424	29.3
SR9	Pseudomonas gessardii DSM 17152	GCA_001983165.1	85.9858	29.3
SR9	Pseudomonas brenneri DSM 15294	GCA_900105815.1	85.963	29.3
SR9	Pseudomonas proteolytica DSM15321	GCA_007858275.1	85.8644	28.9
SR9	Pseudomonas hygromyciniae SDM007	GCA_016925675.1	85.8561	29.1
SR9	Pseudomonas spelaei CCM 7893	GCA_009724245.1	85.5989	28.7
SR9	Pseudomonas karstica CCM 7891	GCA_009707515.1	84.9036	28.4
SR9	Pseudomonas mucidolens LMG2223	GCA_900106045.1	84.7206	27.8
SR9	Pseudomonas chlororaphis subsp aureofaciens DSM 6698	GCA_003851905.1	83.884	25.7
SR9	Pseudomonas chlororaphis subsp piscium DSM 21509	GCA_003850345.1	83.8636	25.5
SR9	Pseudomonas chlororaphis subsp aurantiaca DSM 19603	GCA_003851835.1	83.8496	25.6
SR9	Pseudomonas chlororaphis ATCC 9446	GCA_028747405.1	83.827	25.7
SR9	Pseudomonas chlororaphis subsp chlororaphis DSM 50083	GCA_003945765.1	83.8039	25.6
SR9	Pseudomonas kielensis MBT1	GCA_014236655.1	83.6621	25.5
SR9	Pseudomonas ekonensis COR58	GCA_019145435.1	83.4382	25.1
SR9	Pseudomonas morbosilactucae MAFF302030	GCA_023241715.1	83.3755	25.2
SR9	Pseudomonas kilonensis DSM13647	GCA_900105635.1	83.3357	25.3
SR9	Pseudomonas fitomaticsae FIT181	GCA_021018765.1	83.288	24.6
SR9	Pseudomonas gozinkensis IzPS32d	GCA_014863585.1	83.2749	24.7
SR9	Pseudomonas zarinae SWRI108	GCA_014268695.2	83.2736	25.2
SR9	Pseudomonas kribbensis 46 2	GCA_003352185.1	83.2669	24.7
SR9	Pseudomonas protegens CHA0	GCA_900560965.1	83.2453	24.8
SR9	Pseudomonas ogarae F113	GCA_000237065.1	83.2396	25.3
SR9	Pseudomonas allokribbensis lzPS23	GCA_014863605.1	83.2377	24.8
SR9	Pseudomonas brassicacearum JCM 11938	GCA_012034345.1	83.2254	25.1
SR9	Pseudomonas cucumis FP1935	GCA_030687935.1	83.2184	25.1
SR9	Pseudomonas azerbaijanorientalis SWRI123	GCA_019139795.1	83.2151	25.4
SR9	Pseudomonas viciae 11K1	GCA_004786035.1	83.2106	24.9
SR9	Pseudomonas jessenii DSM 17150	GCA_002236115.1	83.2081	24.9
SR9	Pseudomonas aphyarum ID386	GCA_028657055.1	83.2059	24.6
SR9	Pseudomonas hormoni G20 18	GCA_018502625.1	83.2053	25.2
SR9	Pseudomonas bijieensis L22 9	GCA_013347965.1	83.1886	25
SR9	Pseudomonas mohnii DSM18327	GCA_900105115.1	83.1863	25.1
SR9	Pseudomonas silesiensis A3	GCA_001661075.1	83.1805	25.4
SR9	Pseudomonas laurylsulfatiphila AP3 16	GCA_002934665.1	83.1753	25
SR9	Pseudomonas arsenicoxydans CECT 7543	GCA_900103875.1	83.162	24.8
SR9	Pseudomonas botevensis COW3	GCA_019145475.1	83.1582	24.8
SR9	Pseudomonas alvandae SWRI17	GCA_019141525.1	83.1539	24.8
SR9	Pseudomonas serbica IT P366	GCA_028823535.1	83.1516	25
SR9	Pseudomonas koreensis DSM16610	GCA_012986595.1	83.1479	24.7
SR9	Pseudomonas thivervalensis DSM 13194	GCA_900102295.1	83.144	25.2
SR9	Pseudomonas reinekei DSM18361	GCA_900104125.1	83.1392	25.1
SR9	Pseudomonas laurylsulfativorans AP3 22	GCA_002906155.1	83.124	24.9
SR9	Pseudomonas agronomica SAICEU22	GCA_025917275.1	83.1238	25.3
SR9	Pseudomonas nunensis In5	GCA_024296925.1	83.1234	25
SR9	Pseudomonas saponiphila DSM9751	GCA_900105185.1	83.1192	25
SR9	Pseudomonas serboccidentalis ITP374	GCA_028830055.1	83.1147	24.8
SR9	Pseudomonas monsensis PGSB8459	GCA_014268495.2	83.1095	24.9
SR9	Pseudomonas glycinae MS586	GCA_001594225.2	83.1005	24.6
SR9	Pseudomonas gregormendelii LMG 28632	GCA_017114825.1	83.0644	25
SR9	Pseudomonas lini CCUG 51522	GCA_008801525.1	83.0531	25.1
SR9	Pseudomonas mandelii DSM17967	GCA_007858265.1	83.0274	24.9
SR9	Pseudomonas umsongensis LMG 21317	GCA_900105285.1	83.0185	25.2
SR9	Pseudomonas farris SWRI79	GCA_019145235.1	82.9944	24.8
SR9	Pseudomonas batumici UCM B 321	GCA_000820515.1	82.9893	24.9
SR9	Pseudomonas migulae NBRC103157	GCA_002091715.1	82.9623	24.9
SR9	Pseudomonas canavaninivorans HB002	GCA_016405165.1	82.9609	24.6
SR9	Pseudomonas moorei DSM12647	GCA_900102045.1	82.9392	25.2
SR9	Pseudomonas mucoides P154a	GCA_015461845.1	82.9383	24.8
SR9	Pseudomonas azerbaijanoccidentalis SWRI74	GCA_019145495.1	82.929	24.9
SR9	Pseudomonas triticicola SWRI88	GCA_019145375.1	82.9198	24.5
SR9	Pseudomonas citri OPS13 3	GCA_025336485.1	82.9142	24.8
SR9	Pseudomonas atacamensis M7D1	GCA_004801935.1	82.9077	24.5
SR9	Pseudomonas izuensis IzPS43 3003	GCA_009861505.1	82.8924	24.9
SR9	Pseudomonas mercuritolerans SAICEUPSMT	GCA_025706525.1	82.8922	24.6
SR9	Pseudomonas iranensis SWRI54	GCA_014268585.2	82.8815	24.5
SR9	Pseudomonas marvdashtae SWRI102	GCA_014268655.2	82.8798	24.8
SR9	Pseudomonas idahonensis ID357	GCA_028657095.1	82.8674	24.5
SR9	Pseudomonas hefeiensis FP205	GCA_030687835.1	82.8639	24.7
SR9	Pseudomonas prosekii LMG26867	GCA_900105155.1	82.8322	25
SR9	Pseudomonas granadensis LMG 27940	GCA_900105485.1	82.8262	24.5
SR9	Pseudomonas siliginis SWRI31	GCA_019145195.1	82.8217	24.5
SR9	Pseudomonas baetica LMG 25716	GCA_002813455.1	82.8147	24.4
SR9	Pseudomonas mediterranea DSM16733	GCA_900106005.1	82.8071	24.8
SR9	Pseudomonas germanica FIT28	GCA_019614655.1	82.8034	24.5
SR9	Pseudomonas rustica MBT 4	GCA_018336155.1	82.7853	24.7
SR9	Pseudomonas tehranensis SWRI196	GCA_014268615.1	82.7812	24.7
SR9	Pseudomonas neuropathica P155	GCA_015461835.1	82.7787	24.2
SR9	Pseudomonas hamedanensis SWRI65	GCA_014268595.2	82.7684	24.6
SR9	Pseudomonas zeae OE 48 2	GCA_014268485.2	82.7566	24.4
SR9	Pseudomonas rhizophila S211	GCA_003033885.1	82.7542	24.5
SR9	Pseudomonas tensinigenes ZA 5.3	GCA_014268445.2	82.7391	24.3
SR9	Pseudomonas atagonensis PS14	GCA_011369485.1	82.7251	24.4
SR9	Pseudomonas asplenii ATCC 23835	GCA_900105475.1	82.7189	24.4
SR9	Pseudomonas bananamidigenes BW11P2	GCA_001679645.1	82.7132	24.3
SR9	Pseudomonas helmanticensis LMG 28168	GCA_900182985.1	82.7016	24.7
SR9	Pseudomonas vanderleydeniana RW8P3	GCA_014268755.2	82.6636	24.4
SR9	Pseudomonas fuscovaginae LMG 2158	GCA_900108595.1	82.6531	24.4
SR9	Pseudomonas crudilactis UCMA 17988	GCA_013433315.1	82.6492	24.1
SR9	Pseudomonas sessilinigenes CMR12a	GCA_003850565.1	82.6084	24
SR9	Pseudomonas piscis MC042	GCA_009380155.1	82.5936	24.2
SR9	Pseudomonas corrugata DSM 7228	GCA_001269905.1	82.4801	24.5
SR9	Pseudomonas khorasanensis SWRI153	GCA_014268505.2	82.4663	24.2
SR9	Pseudomonas uvaldensis 20TX0172	GCA_021271205.1	82.4428	24.1
SR9	Pseudomonas fragi NBRC 3458	GCA_002091615.1	82.0339	23.5
SR9	Pseudomonas palmensis BBB001	GCA_017848315.1	82.0314	23
SR9	Pseudomonas qingdaonensis JJ3	GCA_002806685.1	81.9989	23
SR9	Pseudomonas agarici LMG 2112	GCA_900109755.1	81.9827	24.4
SR9	Pseudomonas aegrilactucae MAFF 301350	GCA_019168305.1	81.9491	23
SR9	Pseudomonas wadenswilerensis CCOS 864	GCA_900497695.1	81.9455	23
SR9	Pseudomonas brassicae MAFF 212427	GCA_010671725.1	81.9064	23.1
SR9	Pseudomonas fontis ID656	GCA_028656975.1	81.8069	22.9
SR9	Pseudomonas donghuensis HYS	GCA_000259195.1	81.7846	22.9
SR9	Pseudomonas deceptionensis LMG 25555	GCA_900106095.1	81.7462	23.3
SR9	Pseudomonas eucalypticola NP 1	GCA_013374995.1	81.6963	22.8
SR9	Pseudomonas tructae SNU WT1	GCA_004214895.1	81.6741	22.8
SR9	Pseudomonas rubra ID291	GCA_028657115.1	81.5819	22.7
SR9	Pseudomonas japonica DSM 22348	GCA_900188455.1	81.5701	22.6
SR9	Pseudomonas alkylphenolica KL28	GCA_000746525.1	81.5595	22.9
SR9	Pseudomonas versuta L10.10	GCA_001294575.1	81.4579	23.3
SR9	Pseudomonas peradeniyensis BW13M1	GCA_014268935.2	81.4433	22.1
SR9	Pseudomonas huaxiensis WCHPs060044	GCA_003231275.1	81.4204	22.6
SR9	Pseudomonas helleri DSM 29165	GCA_001043025.1	81.4095	23.1
SR9	Pseudomonas paraversuta V4 DAB S4 2a	GCA_904063065.1	81.385	23.1
SR9	Pseudomonas sichuanensis WCHPs060039	GCA_003231305.1	81.3546	22.4
SR9	Pseudomonas vranovensis DSM 16006	GCA_000425805.1	81.3497	22.5
SR9	Pseudomonas bharatica CSV86	GCA_000319305.2	81.3287	22.7
SR9	Pseudomonas oryziphila 1257	GCA_003940825.1	81.2884	22.4
SR9	Pseudomonas taetrolens LMG 2336	GCA_900104825.1	81.2815	23.5
SR9	Pseudomonas muyukensis COW39	GCA_019139535.1	81.2332	22.2
SR9	Pseudomonas rhizosphaerae DSM16299	GCA_000761155.1	81.2329	23.1
SR9	Pseudomonas mosselii DSM17497	GCA_019823065.1	81.2292	22.1
SR9	Pseudomonas xantholysinigenes RW9S1A	GCA_014268885.2	81.2186	22.1
SR9	Pseudomonas fakonensis COW40	GCA_019139895.1	81.1741	22.3
SR9	Pseudomonas psychrophila DSM17535	GCA_001043005.1	81.1679	22.8
SR9	Pseudomonas soli LMG 27941	GCA_900110655.1	81.1625	22
SR9	Pseudomonas kermanshahensis SWRI100	GCA_014269205.2	81.1461	22.4
SR9	Pseudomonas lundensis DSM6252	GCA_001042985.1	81.1417	22.7
SR9	Pseudomonas coleopterorum LMG 28558	GCA_900105555.1	81.141	23.1
SR9	Pseudomonas maumuensis COW77	GCA_019139675.1	81.1324	22
SR9	Pseudomonas entomophila L48	GCA_000026105.1	81.1322	22.2
SR9	Pseudomonas asiatica RYU5	GCA_009932335.1	81.1053	22.2
SR9	Pseudomonas plecoglossicida NBRC103162	GCA_030160515.1	81.0984	22.3
SR9	Pseudomonas ovata F51	GCA_003131185.1	81.0886	22.6
SR9	Pseudomonas weihenstephanensis DSM 29166	GCA_001043055.1	81.0736	22.8
SR9	Pseudomonas capeferrum WCS358	GCA_000731675.1	81.0113	22.2
SR9	Pseudomonas anuradhapurensis RD8MR3	GCA_014269225.2	81.0074	22.3
SR9	Pseudomonas shirazica VM14	GCA_900291065.1	80.9873	22.1
SR9	Pseudomonas inefficax JV551A3	GCA_900277125.1	80.9868	22.2
SR9	Pseudomonas reidholzensis CCOS865	GCA_900536025.1	80.9655	22.2
SR9	Pseudomonas monteilii DSM14164	GCA_000621245.1	80.9651	21.8
SR9	Pseudomonas putida NBRC14164	GCA_000412675.1	80.9208	22.4
SR9	Pseudomonas oryzicola RD9SR1	GCA_014269185.2	80.9204	22
SR9	Pseudomonas urmiensis SWRI10	GCA_014268815.2	80.9203	22.1
SR9	Pseudomonas kurunegalensis RW1P2	GCA_014269245.2	80.8923	22
SR9	Pseudomonas lijiangensis LJ2	GCA_018968705.1	80.8848	22.9
SR9	Pseudomonas farsensis SWRI107	GCA_014268805.2	80.8761	22.2
SR9	Pseudomonas vlassakiae RW4S2	GCA_014269035.2	80.8594	21.9
SR9	Pseudomonas wayambapalatensis RW3S1	GCA_014268975.2	80.8436	21.8
SR9	Pseudomonas baltica MBT 2	GCA_014235765.1	80.8406	22.9
SR9	Pseudomonas cichorii ATCC 10857	GCA_900104015.1	80.7827	22.5
SR9	Pseudomonas shirazensis SWRI56	GCA_014268785.2	80.7697	22
SR9	Pseudomonas defluvii WCHP16	GCA_001695625.1	80.7539	22.4
SR9	Pseudomonas laurentiana JCM 32154	GCA_014648275.1	80.6877	22.2
SR9	Pseudomonas petrae P2653	GCA_021728295.1	80.6771	22.7
SR9	Pseudomonas graminis DSM 11363	GCA_900111735.1	80.6674	22.7
SR9	Pseudomonas juntendi BML3	GCA_009932375.1	80.6544	22.1
SR9	Pseudomonas taiwanensis BCRC 17751	GCA_000425785.1	80.645	21.8
SR9	Pseudomonas bohemica IA19	GCA_002934685.1	80.6369	22.8
SR9	Pseudomonas avellanae JCM 11937	GCA_014646595.1	80.633	22.4
SR9	Pseudomonas cremoricolorata DSM 17059	GCA_000425745.1	80.5998	21.6
SR9	Pseudomonas abietaniphila ATCC 700689	GCA_900100795.1	80.5977	22.7
SR9	Pseudomonas capsici Pc19 1	GCA_017165765.1	80.5755	22.6
SR9	Pseudomonas asturiensis LMG 26898	GCA_900143095.1	80.5611	22.7
SR9	Pseudomonas syringae ICMP 3023	GCA_001401075.1	80.54	22.6
SR9	Pseudomonas viridiflava ICMP 2848	GCA_001401215.1	80.5357	22.7
SR9	Pseudomonas triticifolii DOAB 1067	GCA_014358015.1	80.5223	22.5
SR9	Pseudomonas congelans DSM 14939	GCA_900103225.1	80.5168	22.7
SR9	Pseudomonas saxonica DSM108989	GCA_007858365.1	80.5073	22.6
SR9	Pseudomonas floridensis GEV388	GCA_002087235.1	80.4762	22.8
SR9	Pseudomonas guariconensis LMG 27394	GCA_900102675.1	80.4713	22
SR9	Pseudomonas cannabina ICMP 2823	GCA_900100365.1	80.4672	22.8
SR9	Pseudomonas arcuscaelestis P66	GCA_016881005.1	80.4411	22.1
SR9	Pseudomonas meliae ICMP6289	GCA_001400515.1	80.4292	22.3
SR9	Pseudomonas caricapapayae ICMP 2855	GCA_001400735.1	80.3428	22.2
SR9	Pseudomonas folii DOAB 1069	GCA_014357575.1	80.3176	22.8
SR9	Pseudomonas savastanoi ICMP4352	GCA_001401285.1	80.3063	22.3
SR9	Pseudomonas maioricensis S25	GCA_022790535.1	80.2991	22.6
SR9	Pseudomonas alliivorans 20GA0068	GCA_017826695.1	80.2758	22.4
SR9	Pseudomonas amygdali CFBP 3205	GCA_000935645.1	80.2603	22.4
SR9	Pseudomonas promysalinigenes RW10S1	GCA_014269025.2	80.2516	21.7
SR9	Pseudomonas campi S1 A32 2	GCA_013200955.2	80.2418	21.9
SR9	Pseudomonas caspiana FBF102	GCA_002158995.1	80.2217	22.4
SR9	Pseudomonas lalucatii R1b 54	GCA_018398425.1	80.1801	22
SR9	Pseudomonas parafulva NBRC16636	GCA_000730645.1	80.1735	21.8
SR9	Pseudomonas ullengensis UL070	GCA_014174475.1	80.1534	21.5
SR9	Pseudomonas endophytica BSTT44	GCA_001411475.1	80.1468	22.3
SR9	Pseudomonas cavernae K2W31S 8	GCA_003595175.1	80.1137	22
SR9	Pseudomonas guryensis SR9	GCA_014164785.1	80.1065	21.3
SR9	Pseudomonas solani Sm006	GCA_026072635.1	80.0953	21.2
SR9	Pseudomonas carbonaria CIP 111764	GCA_904061905.1	80.0912	21.7
SR9	Pseudomonas tremae ICMP 9151	GCA_001401155.1	80.0804	22.5
SR9	Pseudomonas alcaligenes NCTC 10367	GCA_900455475.1	80.066	21.4
SR9	Pseudomonas cavernicola K1S02 6	GCA_003596405.1	80.0511	22.5
SR9	Pseudomonas tohonis TUM18999	GCA_012767755.2	80.0386	21.1
SR9	Pseudomonas turukhanskensis VKM B 2935	GCA_027922365.1	80.0023	21.8
SR9	Pseudomonas borbori DSM 17834	GCA_900115555.1	79.9844	21.6
SR9	Pseudomonas benzenivorans DSM 8628	GCA_900100495.1	79.9475	22.2
SR9	Pseudomonas fulva DSM 17717	GCA_000621265.1	79.9469	21.5
SR9	Pseudomonas humi CCA1	GCA_001748265.1	79.8561	21.1
SR9	Pseudomonas anguilliseptica DSM 12111	GCA_900105355.1	79.822	21.7
SR9	Pseudomonas sihuiensis KCTC 32246	GCA_900106015.1	79.7963	21.5
SR9	Pseudomonas jinjuensis JCM 21621	GCA_900103845.1	79.7937	21.1
SR9	Pseudomonas oleovorans NCTC10692	GCA_900455615.1	79.7935	21.7
SR9	Pseudomonas hydrolytica DSWY01	GCA_021495345.2	79.7894	21.5
SR9	Pseudomonas cuatrocienegasensis CIP 109853	GCA_900110925.1	79.7855	21.7
SR9	Pseudomonas khazarica TBZ2	GCA_004521985.1	79.7672	21.7
SR9	Pseudomonas citronellolis DSM 50332	GCA_004745455.1	79.7577	21.1
SR9	Pseudomonas schmalbachii Milli4	GCA_017589465.1	79.7517	21.3
SR9	Pseudomonas aestuarii SA3 5	GCA_027988105.1	79.7501	21.8
SR9	Pseudomonas alcaliphila JCM 10630	GCA_900101755.1	79.7464	21.3
SR9	Pseudomonas knackmussii B13	GCA_000689415.1	79.7447	20.8
SR9	Pseudomonas straminea JCM 2783	GCA_900112645.1	79.7358	21.3
SR9	Pseudomonas peli DSM17833	GCA_900099645.1	79.7273	21.3
SR9	Pseudomonas nitritireducens WZBFD3 5A2	GCA_010994165.1	79.7225	20.7
SR9	Pseudomonas subflava YIM B01952	GCA_023823685.1	79.72	21.2
SR9	Pseudomonas paralcaligenes MRCP1333	GCA_019655855.2	79.7101	21.2
SR9	Pseudomonas delhiensis RLD 1	GCA_900187975.1	79.7088	21
SR9	Pseudomonas punonensis CECT8089	GCA_900142655.1	79.7029	21.1
SR9	Pseudomonas nitroreducens NBRC12694	GCA_002091755.1	79.6882	20.6
SR9	Pseudomonas oleovorans subsp oleovorans DSM 1045	GCA_002197815.1	79.6704	21.6
SR9	Pseudomonas otitidis DSM17224	GCA_900111835.1	79.651	20.7
SR9	Pseudomonas argentinensis LMG 22563	GCA_900113905.1	79.647	21.4
SR9	Pseudomonas flavescens NBRC 103044	GCA_002091575.1	79.6341	21.2
SR9	Pseudomonas lalkuanensis PE08	GCA_008807375.1	79.6257	21.2
SR9	Pseudomonas chengduensis MBR	GCA_017905455.1	79.6167	21.3
SR9	Pseudomonas insulae UL073	GCA_016901015.1	79.5998	21.6
SR9	Pseudomonas composti CCUG 59231	GCA_900115475.1	79.5907	21.4
SR9	Pseudomonas kuykendallii NRRL B 59562	GCA_900106975.1	79.5889	21
SR9	Pseudomonas yangonensis MY50	GCA_009932725.1	79.5872	21.1
SR9	Pseudomonas xionganensis R 22 3 w 18	GCA_009763245.1	79.5743	21.4
SR9	Pseudomonas nicosulfuronedens LAM1902	GCA_005877905.1	79.5692	20.5
SR9	Pseudomonas toyotomiensis DSM 26169	GCA_002741095.1	79.5678	21.4
SR9	Pseudomonas furukawaii KF707	GCA_002355475.1	79.5518	21.5
SR9	Pseudomonas guguanensis JCM 18416	GCA_900104265.1	79.5358	21.7
SR9	Pseudomonas indica NBRC 103045	GCA_002091635.1	79.5159	21.4
SR9	Pseudomonas leptonychotis CCM 8849	GCA_004920405.1	79.5146	21.3
SR9	Pseudomonas resinovorans DSM21078	GCA_000423545.1	79.5064	21
SR9	Pseudomonas indica NBRC103045	GCA_002091635.1	79.4988	21.4
SR9	Pseudomonas aeruginosa DSM 50071	GCA_001045685.1	79.4858	20.9
SR9	Pseudomonas mendocina NBRC14162	GCA_000813265.1	79.4699	20.9
SR9	Pseudomonas panipatensis CCM7469	GCA_900099785.1	79.4555	21
SR9	Pseudomonas oryzae KCTC32247	GCA_900104805.1	79.4517	21.2
SR9	Pseudomonas chaetocerotis 536	GCA_015712105.2	79.4507	21.2
SR9	Pseudomonas sediminis PI11	GCA_002741105.1	79.4475	21.1
SR9	Pseudomonas guangdongensis CCTCC AB 2012022	GCA_900105885.1	79.4318	21.1
SR9	Pseudomonas massiliensis CB1	GCA_000826105.1	79.4192	21
SR9	Pseudomonas paraeruginosa ATCC9027	GCA_002601815.1	79.4079	20.8
SR9	Pseudomonas linyingensis LMG 25967	GCA_900109175.1	79.3916	20.7
SR9	Pseudomonas taeanensis MS 3	GCA_000498575.2	79.39	21.2
SR9	Pseudomonas sagittaria JCM18195	GCA_900115715.1	79.3558	21.1
SR9	Pseudomonas seleniipraecipitans LMG25475	GCA_900102335.1	79.3512	21.3
SR9	Pseudomonas aromaticivorans MAP12	GCA_019097855.1	79.3506	20.9
SR9	Pseudomonas thermotolerans DSM 14292	GCA_000364625.1	79.3465	20.8
SR9	Pseudomonas oligotrophica JM10B5a	GCA_021726475.1	79.3113	20.9
SR9	Pseudomonas mangiferae DMKU BBB3 04	GCA_007109405.1	79.2982	20.5
SR9	Pseudomonas phenolilytica RBPA9	GCA_021432765.1	79.2911	20.8
SR9	Pseudomonas lopnurensis AL54	GCA_015070855.1	79.2765	21.1
SR9	Pseudomonas mangrovi TC11	GCA_003052585.1	79.2498	20.8
SR9	Pseudomonas oryzagri MAHUQ 58	GCA_020831405.1	79.1475	20.9
SR9	Pseudomonas boanensis DB1	GCA_018704125.1	79.1421	20.9
SR9	Pseudomonas triclosanedens ZM23	GCA_026686735.1	79.1312	20.7
SR9	Pseudomonas pharmacofabricae ZYSR67 Z	GCA_002835605.1	79.0933	20.5
SR9	Pseudomonas fluvialis CCM 8778	GCA_014635625.1	79.0624	20.4
SR9	Pseudomonas flexibilis ATCC 29606	GCA_000802425.1	79.0076	20.6
SR9	Pseudomonas guineae LMG 24016	GCA_900113745.1	78.9698	20.8
SR9	Pseudomonas songnenensis NEAU ST5 5	GCA_003696315.1	78.9252	20.6
SR9	Pseudomonas typographi CA3A	GCA_014694385.1	78.8848	20.7
SR9	Pseudomonas chloritidismutans AW 1	GCA_000495915.1	78.8667	20.7
SR9	Pseudomonas marincola JCM14761	GCA_900116605.1	78.8283	20.7
SR9	Pseudomonas quercus hsmgli 8	GCA_012033695.1	78.8181	20.7
SR9	Pseudomonas kunmingensis DSM 25974	GCA_900114065.1	78.805	20.3
SR9	Pseudomonas oryzihabitans DSM6835	GCA_012986195.1	78.776	20.3
SR9	Pseudomonas stutzeri ATCC 17588	GCA_004359495.1	78.759	20.1
SR9	Pseudomonas saudiphocaensis 20 BN	GCA_000756775.2	78.7239	20.7
SR9	Pseudomonas pohangensis DSM17875	GCA_900105995.1	78.7036	20.9
SR9	Pseudomonas psychrotolerans DSM15758	GCA_012985915.1	78.6793	20.3
SR9	Pseudomonas benzopyrenica BaP3	GCA_026768275.1	78.4775	20
SR9	Pseudomonas rhizoryzae RY27	GCA_005250615.1	78.4775	20.1
SR9	Pseudomonas segetis CIP108523	GCA_900188155.1	78.4457	20.5
SR9	Pseudomonas marianensis PS1	GCA_022810315.1	78.2427	20.3
SR9	Pseudomonas saudimassiliensis 12M76 air	GCA_000939975.1	77.8636	20
SR9	Pseudomonas abyssi MT5	GCA_002307495.1	77.811	20
SR9	Pseudomonas matsuisoli JCM30078	GCA_014647635.1	77.6803	19.8
SR9	Pseudomonas jilinensis JS15 10A1	GCA_003586265.1	77.4972	20.1
SR9	Pseudomonas zeshuii KACC 15471	GCA_900141925.1	77.2675	19.5
SR9	Pseudomonas lutea LMG21974	GCA_900110795.1	77.2236	20
SR9	Pseudomonas neustonica SSM26	GCA_003797945.1	77.0162	20.3
SR9	Pseudomonas saliphila 16W4 4 3	GCA_008638345.1	77.009	19.7
SR9	Pseudomonas asuensis JCM 13501	GCA_014646755.1	76.9023	20
SR9	Pseudomonas profundi M5	GCA_008638305.1	76.8089	20
SR9	Pseudomonas duriflava CGMCC 1.6858	GCA_007830155.1	76.7289	20
